# Supplementary material for: Structure of G protein-coupled receptor GPR1 bound to full-length chemerin adipokine reveals a chemokine-like reverse binding mode
Source: PLoS Biol. 2024 Oct 28;22(10):e3002838. doi: 10.1371/journal.pbio.3002838 (PMC11515964; doi:10.1371/journal.pbio.3002838)
Supplement: S1 Data — Additionally, raw MD simulation data for Figs 6 and S5–S9 can be accessed in https://doi.org/10.5281/zenodo.13711859. (XLSX) [file pbio.3002838.s015.xlsx]

## Sheet: Explanation
Data points were presented as mean ± SEM.
For statistical comparisons, Analysis of Variance (ANOVA) was performed using the one-way method. A p-value of 0.05 or lower is considered statistically significant.
The MD simulations data (6A, 6D, S6 - S9) are quite large in file size, and therefore are stored in cloud with access through this link:
https://zenodo.org/records/13711859

## Sheet: Fig 1A
Ligand, log[M]	CMKLR1-chemerin			GPR1-chemerin			CMKLR1-C9			GPR1-C9
-4							61.079	60.8881	60.7425	74.619	76.7339	75.2987
-5							66.221	58.2217	62.4138	74.4695	77.3814	79.8394
-6	31.9423	41.7491	35.1212	76.2341	75.5567	65.9966	64.6514	59.1935	66.1226	75.2882	76.0285	76.4611
-7	36.2132	40.484	36.3445	71.021	73.7869	64.2985	68.4219	71.5544	64.1053	77.1538	75.0182	74.7356
-8	39.6431	52.8108	46.1987	67.8678	74.8576	67.9707	92.5625	92.9063	89.0512	85.9992	87.588	85.5478
-9	63.1915	49.6419	53.3377	60.8288	80.9926	86.774	93.3015	104.929	98.0321	93.4629	98.2583	99.1588
-10	91.0733	85.098	89.8701	92.3869	100.161	102.915	95.6905	97.647	107.17	99.7143	98.8073	101.478
-11	97.3141	96.5258	101.534	99.8191	87.0697	97.882
-12	102.343	98.3529	99.3042	91.5796	110.401	98.0191

## Sheet: Fig 1B
Ligand, log[M]	CMKLR1-chemerin			GPR1-chemerin			CMKLR1-C9			GPR1-C9
-4							59.1875	62.5782	61.0029	68.0221	71.6116	70.1168
-5							59.3154	58.366	58.8463	65.4724	67.3008	66.7866
-6	44.9965	42.0236	47.9678	71.0716	77.8385	72.1092	60.3012	70.9062	66.6037	72.7145	77.3938	74.9541
-7	37.9826	41.9202	48.3714	73.379	74.3336	74.7161	77.4212	84.5051	81.4632	81.2843	89.2115	84.8479
-8	42.2686	42.9726	47.2251	62.9563	76.3713	78.964	96.0588	90.4557	93.7773	98.7006	93.4851	97.0929
-9	45.2957	56.947	62.238	76.0192	81.7167	83.5009	96.6055	103.549	100.177	98.1966	97.5694	98.523
-10	77.9784	96.7803	78.8983	92.1673	97.3773	90.7736	102.21	97.7899	99.9524	96.6055	103.549	100.072
-11	97.1181	90.6576	94.0241	101.825	100.107	98.7711
-12	99.4119	101.312	99.276	103.931	97.2039	98.865

## Sheet: Fig 1C
Ligand, log[M]	CMKLR1-chemerin			GPR1-chemerin			CMKLR1-C9			GPR1-C9
-4							99.3835	102.049	98.5675	103.004	100.7	96.2959
-5							99.642	98.6449	100.767	102.335	100.542	99.5414
-6	98.1419	101.344	100.514	100.453	100.784	98.7623	96.5906	98.7986	99.3621	102.749	99.3028	97.5838
-7	98.4021	99.5294	98.0037	101.85	100.303	100.458	101.18	92.598	102.669	88.6155	92.0642	94.6202
-8	100.011	89.1314	100.531	101.214	100.484	95.4279	83.8787	96.5906	93.301	83.5424	89.694	79.6684
-9	96.0703	98.4835	88.6369	91.2234	98.986	92.5578	75.276	77.6844	78.5093	74.664	85.1372	73.5058
-10	84.682	85.2811	82.0348	84.1739	82.8656	86.9609	69.7945	80.5769	77.5389	80.6751	82.5931	87.1232
-11	71.752	74.4479	62.2723	81.0811	78.5809	88.6691
-12	73.2077	66.286	76.0975	80.9957	78.6695	81.7463

## Sheet: Fig 1D
Ligand, log[M]	CMKLR1-βarr1-chemerin			CMKLR1-βarr2-chemerin			GPR1-βarr1-chemerin			GPR1-βarr2-chemerin			CMKLR1-βarr1-C9			CMKLR1-βarr2-C9			GPR1-βarr1-C9			GPR1-βarr2-C9
-4													3812207	3863693	3837950	1883500	1901480	1892490	843547	846893	845220	282547	271880	277213
-5													3322460	4108213	3.71534e+06	2521560	2553940	2537750	826927	811273	819100	223347	197367	210357
-6	4.07497e+06	3.77006e+06	4.10411e+06	3.23976e+06	3.19376e+06	2.67689e+06	2.83297e+06	2.18457e+06	2.43984e+06	658556	712309	170934	3268233	3426140	3.34719e+06	1578600	1808313	1.69346e+06	724553	734487	729520	247400	212493	229947
-7	3.94644e+06	3.91766e+06	4.54989e+06	2.58245e+06	2.77449e+06	3.00863e+06	1.99199e+06	2.07149e+06	2.66079e+06	259201	660140	452853	2370400	2084733	2.22757e+06	1448133	1191013	1.31957e+06	611400	626033	618717	279607	165440	222523
-8	3.65094e+06	3.33799e+06	3.23275e+06	2.55671e+06	2.96076e+06	2.52553e+06	2.0159e+06	2.03533e+06	2.34798e+06	389820	319489	258041	1372707	1159247	1.26598e+06	757687	718720	738203	392947	359660	376303	230407	180133	205270
-9	2.0302e+06	1.82893e+06	2.00993e+06	1.8259e+06	1.35174e+06	1.58588e+06	1.25085e+06	1.19888e+06	1.46787e+06	319178	280476	63088.7	852487	862233	857360	449973	547120	498547	276027	270220	273123	156120	175660	165890
-10	689113	1.35606e+06	345085	790674	815287	1.18199e+06	1.20638e+06	876367	1.1107e+06	266953	472741	288369	159487	217293	188390	167020	227513	197267	190960	169307	180133	123947	180967	152457
-11	340004	730698	332781	752651	443771	587659	158203	616657	310832	581746	506011	346196
-12	221097	321737	320797	310804	653350	286813	146264	268254	260248	304014	296460	225054

## Sheet: Fig 2F, 2G
C9, log [M]	Y93A			Y96A			S114A			Q118A			R176A			N189A			E269A			S114A-Q118A-R176A			WT
-4	78.4255	71.4732	70.2037	97.3423	102.974	104.421	80.6005	80.3257	77.8437	85.4432	80.068	84.9873	89.143	82.5495	88.5271	84.3594	82.0942	89.4581	101.679	90.5935	105.311	91.6135	94.4441	94.9931	74.619	76.7339	75.2987
-5	70.0656	77.6052	73.8077	96.0183	101.411	102.516	81.8494	86.8917	84.1193	87.2981	83.6823	85.8644	86.6362	82.3955	89.3871	95.1776	88.5322	94.2838	107.203	100.374	101.455	92.8137	98.8818	96.7412	74.4695	77.3814	79.8394
-6	95.6047	91.8864	93.8989	97.968	100.547	101.955	87.6651	102.474	103.825	87.9531	94.54	98.1128	95.8232	95.5082	92.1957	98.7278	96.8556	99.2355	99.5376	90.0585	99.5746	99.2198	103.667	97.9246	75.2882	76.0285	76.4611
-7	96.3247	97.813	92.5504	100.91	98.311	107.5	97.1116	99.8496	100.876	96.9799	97.5934	101.643	95.3329	91.5018	99.2597	98.2913	97.2328	92.2637	114.448	109.386	101.686	102.237	100.204	96.7327	77.1538	75.0182	74.7356
-8	98.1433	96.9674	95.68	102.432	98.389	102.065	96.8041	99.8213	103.12	95.7424	99.6729	98.151	102.147	96.3833	95.1371	101.242	100.229	97.4016	107.247	102.193	90.6089	99.2449	103.388	103.916	85.9992	87.588	85.5478
-9	98.5791	99.8894	97.9114	97.9617	94.8949	101.918	99.8012	99.2273	107.044	99.0526	94.0442	94.8722	96.0993	98.2976	94.7632	98.0535	94.0678	92.8744	107.824	107.264	103.872	99.3507	100.683	100.014	93.4629	98.2583	99.1588
-10	103.166	101.579	95.2549	98.7665	98.0101	103.314	103.151	97.1685	99.6802	101.08	97.8915	101.029	102.593	96.8512	100.556	99.5606	103.354	97.0855	102.563	100.825	96.612				99.7143	98.8073	101.478

## Sheet: Fig 2H, 2I
C9, log [M]	Y93A			Y96A			S114A			Q118A			R176A			N189A			E269A			S114A-Q118A-R176A			WT
-4	80.2185	80.9729	80.2207	97.207	94.9574	96.075	83.6739	86.3396	85.0598	88.293	86.9833	87.7881	87.7487	87.964	87.424	85.781	85.3436	85.5023	85.0636	83.1339	84.0918	90.2485	93.9562	96.7797	68.0221	71.6116	69.9478
-5	81.1659	83.9253	82.5189	96.6549	93.6614	95.1585	90.2974	84.9168	89.1065	96.8258	89.704	93.2754	88.3113	89.2444	88.8346	84.2814	86.7499	85.2476	86.7109	88.8348	87.0849	97.7048	98.1066	100.365	65.4724	67.3008	66.4896
-6	98.0886	96.7065	97.4235	104.201	96.7064	100.488	95.3459	96.0565	95.7638	97.9585	95.7321	96.8677	91.7876	90.1768	90.9893	93.156	91.8576	92.2353	90.7852	88.3174	89.5539	94.3106	101.993	101.506	72.7145	77.3938	74.9938
-7	99.0693	97.2921	98.1473	96.7988	94.8763	95.8379	99.6745	98.1121	98.9854	99.4275	97.1411	98.6891	91.4873	94.4091	92.7492	96.3281	98.9947	97.4252	90.366	91.5484	90.9937	99.2549	101.631	98.6978	81.2843	89.2115	85.9385
-8	94.485	99.4447	96.9379	96.5942	96.0836	96.3539	97.1804	91.8496	94.5155	94.0306	95.7544	94.6906	94.0649	94.4818	94.4922	98.8069	94.7473	96.0074	99.4946	93.282	96.383	99.1396	105.645	99.3753	98.7006	93.4851	96.0085
-9	99.2362	99.6473	99.4401	102.58	98.3087	100.488	99.9145	99.4574	99.6448	98.2353	104.525	100.875	98.6076	101.335	101.003	96.0223	103.719	99.9077	100.823	98.9808	99.9183	102.761	101.768	102.985	98.1966	97.5694	97.2831

## Sheet: Fig 4C, 4D
Chemerin, log [M]	Y93A			Y96A			Q118A			N189A			E269A			WT
-6	73.7268	81.1512	72.5433	98.0096	97.3754	92.7229	72.6696	67.1932	71.3605	90.5122	95.2907	94.3606	91.5971	93.5703	92.0442	72.6925	70.557	69.5551
-7	80.3105	74.4595	75.2074	100.438	98.8472	104.668	74.6494	69.5494	76.7197	93.4264	100.482	99.7771	91.8633	90.8836	101.195	69.8022	71.0562	68.5631
-8	97.5441	94.394	91.2423	101.683	94.2758	104.989	91.5538	90.3836	100.358	97.0534	99.9034	98.4198	91.0893	101.942	93.9442	68.9489	72.0195	70.3281
-9	96.9152	104.384	95.9393	97.7663	100.831	98.8246	98.5848	97.4743	97.7881	86.0574	93.2074	94.0178	87.5593	92.9813	98.9098	76.3861	71.0041	70.0007
-10	100.01	86.1863	94.1333	102.343	106.001	102.565	93.8557	88.4462	88.7812	84.6492	102.684	93.6402	85.0559	93.4159	94.8603	82.4242	80.8758	79.7072
-11	102.399	93.0916	89.5605	103.369	101.067	102.447	101.952	87.9033	98.5219	91.861	101.716	94.173	93.8356	103.417	96.72	100.158	97.1522	99.7869
-12	90.1493	99.085	104.691	88.9108	104.094	107.978	91.8157	93.7191	90.7259	100.79	109.263	103.632	89.3483	101.037	101.539	94.1011	94.7602	102.395

## Sheet: Fig 4E, 4F
Chemerin, log [M]	Y93A			Y96A			Q118A			N189A			E269A			WT
-6	87.6611	90.4657	89.2093	100.866	92.4655	90.1764	77.812	77.1982	77.7557	107.833	97.2222	100.698	103.314	97.3504	101.463	76.0862	77.2152	78.6682
-7	92.5235	96.8306	95.236	97.1885	96.8392	102.32	81.378	84.8234	86.0659	100.764	98.966	105.601	97.2002	91.5412	98.8438	77.691	82.0196	75.4527
-8	93.2213	95.2979	97.978	97.1001	99.6741	102.011	89.9337	96.0847	96.2783	111.326	103.409	117.302	93.9681	104.284	97.733	81.1574	88.114	78.5944
-9	100.149	103.212	102.782	94.8005	95.5682	104.058	96.6323	99.5858	100.866	105.944	101.055	105.419	95.6072	103.142	97.9012	83.1201	86.3491	76.8905
-10	95.9088	105.607	99.6808	91.1845	101.552	94.8431	92.4258	94.1129	101.625	99.7658	94.4245	107.601	97.2257	103.827	89.8952	86.6205	90.8167	96.8302
-11	94.4489	98.9785	101.545	99.2554	94.725	97.0819	96.7724	97.1358	99.6248	94.8633	105.439	104.228	97.9472	102.166	95.9553	93.2231	95.3075	96.3657
-12	93.0722	99.3272	102.744	108.111	99.4012	97.6028	103.478	101.9	100.505	98.5325	102.89	109.301	92.881	96.7792	99.0962	98.6866	102.234	99.1939

## Sheet: Fig 5A
	full-length	C9
R176-NH1	0.887097	0.715698
G4-O
R176-NH2	0.0476067	0.139755
G4-O
R176-NH2	0.83975	0.579001
A7-O
N189-N	0.943288	0.854638
P3-O
N189-ND2	0.395421	0.281193
S9-O
N189-ND2	0.359781	0.255708
S9-OXT
K210-NZ	0.337409
S9-OG
K210-NZ	0.544745	0.470387
S9-O
K210-NZ	0.544225	0.455148
S9-OXT
R117-NH1	0.0983351
Y1-O
Y1-N	0.0470864
H126-O
G4-N	0.12539	0.317278
E269-OE1
G4-N	0.443548	0.36208
E269-OE2
Y93-OH	0.434443	0.707034
F6-O
Y96-OH	0.717742	0.804791
Q5-O
S114-OG	0.663892	0.316259
F8-O
S114-OG	0.0806452	0.10107
S9-OG
Y262-OH	0.380853	0.226453
S9-O
Y262-OH	0.462539	0.196789
S9-OXT
Y1-OH	0.16155	0.397503
E269-OE1
Y1-OH	0.548387	0.461264
E269-OE2
R176-NH1	0.0973496
A7-O
F8-N	0.0624873
Y262-OH

[truncated: 3 more sheets: Fig 9A-9C, Fig 9D-9F, Fig S4]
